# Supplementary material for: Influence of Dietary Forage Neutral Detergent Fiber on Ruminal Fermentation, Chewing Activity, Nutrient Digestion, and Ruminal Microbiota of Hu Sheep
Source: Animals (Basel). 2025 Jan 23;15(3):314. doi: 10.3390/ani15030314 (PMC11815921; doi:10.3390/ani15030314)
Supplement: Supplementary file 1 [file animals-15-00314-s001.zip]

Archive with 1 entries (1 files):
- animals-3434919-supplementary.pdf
